# Supplementary material for: Antiseizure and Neuroprotective Efficacy of Midazolam in Comparison with Tezampanel (LY293558) against Soman-Induced Status Epilepticus
Source: Toxics. 2022 Jul 22;10(8):409. doi: 10.3390/toxics10080409 (PMC9330837; doi:10.3390/toxics10080409)
Supplement: Supplementary file 1 [file toxics-10-00409-s001.zip]

Archive with 1 entries (1 files):
- toxics-1815384-supplementary.pdf
